# Supplementary material for: DENR–MCTS1 heterodimerization and tRNA recruitment are required for translation reinitiation
Source: PLoS Biol. 2018 Jun 11;16(6):e2005160. doi: 10.1371/journal.pbio.2005160 (PMC6013234; doi:10.1371/journal.pbio.2005160)
Supplement: S1 Table — (XLSX) [file pbio.2005160.s008.xlsx]

## Sheet: Sheet1
Table S1: Oligos used for constructing plasmids for bacterial protein expression.
Oligo Name	Construct	Oligo Sequence
OSS 366	DENR fl fwd	ccggccATGGCTGCTGACATT
OSS 367	DENR fl rev	CCGGGCGGCCGCTCACTTCTTTACT
OSS 455	DENR aa24 fwd	ccggCCATGGCCGATTACCCACTT
OSS 488	DENR aa51rev	ccggGCGGCCGCTTAAGCAACATCAGGCATAT
OSS 648	DENR aa55rev	ccggGCGGCCGCTTATTGTCTACATTTAGCAAC
OSS 488	DENR aa73rev	ccgggGCGGCCGCTTAATTTTCTACAGTAAGTT
OSS 649	pET Xba fwd	ccggTCTAGAAATAATTTTGTTTAAC
OSS 708	DENR E42R,Y43A fwd	CATTACCAACAcgtgcgTGTGAATATATGCCTGATGTTGCTAAA
OSS 709	DENR E42R,Y43A rev	TTTAGCAACATCAGGCATATATTCACAcgcacgTGTTGGTAATG
OSS 710	DENR E42R,Y46A fwd	GTTCATTACCAACAcgtTACTGTGAAgccATGCCTGATGTTG
OSS711	DENR E42R,Y46A rev	CAACATCAGGCATggcTTCACAGTAacgTGTTGGTAATGAAC
OSS 638	DENR Y43A,Y46A fwd	TACCAACAGAGGCGTGTGAAGCGATGCCTGATGTTGCTAAA
OSS 638b	DENR Y43A,Y46A rev	TTTAGCAACATCAGGCATCGCTTCACACGCCTCTGTTGGTA
OSS 684	E42R, Y43A, Y46A fwd	CATTACCAACAcgtgcgTGTGAAcgcATGCCTGATGTTGCTAAA
OSS 685	E42R, Y43A, Y46A rev	TTTAGCAACATCAGGCATgcgTTCACAcgcacgTGTTGGTAATG
OSS 341	MCTS1 Eco fwd	ccggGAATTCATGTTCAAGAAATTTG
OSS 373	MCTS1 Xho rev w stop	ccggctcgagTCATTTATATGTCTT
OSS 459	MCTS1 Xho rev no stop	CCGGCTCGAGTTTATATGTCTTCATAT
OSS 702	MCTS1 F104D	GGAGCCATCAAATgacGTACTCAGTGGAG
OSS 703	MCTS1 F104D rev	CTCCACTGAGTACgtcATTTGATGGCTCC
OSS 706	MCTS1 A109D fwd	GTACTCAGTGGAgacAATATCATGTGTC
OSS 707	MCTS1 A109D rev	GACACATGATATTgtcTCCACTGAGTAC
OSS 611	MCTS1 H58A fwd	CGATGCCATGAAGCCATAGAAATCCTTA
OSS 612	MCTS1 H58A rev	TAAGGATTTCTATGGCTTCATGGCATCG
OSS 456	DENR aa47-fwd	ccggCCATGGCTGATGTTGCTAAA
OSS 752	MCTS1-F104A fwd	GGAGCCATCAAAgccGTACTCAGTGG
OSS 753	MCTS1-F104Arev	CCACTGAGTACggcTTTGATGGCTCC
OSS 754	MCTS1-A109L fwd	TGTACTCAGTGGActgAATATCATGTGTC
OSS 755	MCTS1-A109L rev	GACACATGATATTcagTCCACTGAGTACA
OSS 382	DENR C37Y fwd	TTTATTGTGGAGTCTaTTCATTACCAACAGA
OSS 383	DENR C37Yrev	TCTGTTGGTAATGAATAGACTCCACAATAAA
OSS 777	DENR C53A fwd	TGATGTTGCTAAAgccAGACAATGGTTAG
OSS 778	DENR C53A rev	CTAACCATTGTCTggcTTTAGCAACATCA
OSS 779	DENR C34, C37AY fwd	GAGTCCTTTATgccGGAGTCtatTCATTACCAACAG
OSS 780	DENR C34, C37AY rev	CTGTTGGTAATGAataGACTCCggcATAAAGGACTC
OSS 781	DENR C44, C53AA fwd	CCAACAGAGTACgccGAATATATGCCTGATGTTGCTAAAgccAGACAATGGTTAG
OSS 782	DENR C44, C53AArev	CTAACCATTGTCTggcTTTAGCAACATCAGGCATATATTCggcGTACTCTGTTGG
