# Supplementary material for: DENR–MCTS1 heterodimerization and tRNA recruitment are required for translation reinitiation
Source: PLoS Biol. 2018 Jun 11;16(6):e2005160. doi: 10.1371/journal.pbio.2005160 (PMC6013234; doi:10.1371/journal.pbio.2005160)
Supplement: S2 Table — (XLSX) [file pbio.2005160.s009.xlsx]

## Sheet: Sheet1
Table S1: Oligos used for constructing plasmids for HeLa transfections.
Oligo Name	Construct	Sequence
OSS 072	DENR Eco fwd	CGGGAATTCATGGCTGCTGACATTTC
OSS 367	DENR Not rev	CCGGGCGGCCGCTCACTTCTTTACTTCTC
OKE 084	MCTS1 Cla fwd	GCCATCGATGCCACCATGTTCAAGAAATTTGATGAAAAAGAAAATGTGTCC
OSS 745	MCTS1 EcoRI rev	ccgggaattctcacttgtcgtcatcgtctttgtagtctttatatgtcttcatatg
