# Supplementary material for: DENR–MCTS1 heterodimerization and tRNA recruitment are required for translation reinitiation
Source: PLoS Biol. 2018 Jun 11;16(6):e2005160. doi: 10.1371/journal.pbio.2005160 (PMC6013234; doi:10.1371/journal.pbio.2005160)
Supplement: S3 Table — siRNA, small interfering RNA. (XLSX) [file pbio.2005160.s010.xlsx]

## Sheet: Sheet1
Table S3: Sequences of siRNAs.
Target gene	siRNA name	Sequence
DENR	siRNA1	GCAGAUUUAUCCAUCGAGA
	siRNA2	GGUAAUGUCAAGUGGAGUA
	siRNA4	CAAGUUAGAUGCCGAUUAC
MCTS1	siRNA2	CAAAGGAAUUGGCAUUGAA
