# Supplementary material for: DENR–MCTS1 heterodimerization and tRNA recruitment are required for translation reinitiation
Source: PLoS Biol. 2018 Jun 11;16(6):e2005160. doi: 10.1371/journal.pbio.2005160 (PMC6013234; doi:10.1371/journal.pbio.2005160)
Supplement: S4 Table — (XLSX) [file pbio.2005160.s011.xlsx]

## Sheet: Sheet1
Table S1: Oligos used for in vitro transcription of tRNAs.
Oligo Name	tRNA	Sequence
OSS 756	tRNA iniMet top	taatacgactcactattAGCAGAGTGGCGCAGCGGAAGCGTGCTGGGCCCATAACCCAGAGGTCGATGGATCGAAACCATCCTCTGCTACCA
OSS 757	tRNA iniMet bottom	TGGTAGCAGAGGATGGTTTCGATCCATCGACCTCTGGGTTATGGGCCCAGCACGCTTCCGCTGCGCCACTCTGCTaatagtgagtcgtatta
OSS 758	tRNA elonMet top	taatacgactcactataGCCTCGTTAGCGCAGTAGGTAGCGCGTCAGTCTCATAATCTGAAGGTCGTGAGTTCGATCCTCACACGGGGCACCA
OSS 759	tRNA elonMet bottom	TGGTGCCCCGTGTGAGGATCGAACTCACGACCTTCAGATTATGAGACTGACGCGCTACCTACTGCGCTAACGAGGCtatagtgagtcgtatta
OSS 760	tRNA Ala top	taatacgactcactataGGGGGATTAGCTCAAATGGTAGAGCGCTCGCTTAGCATGCGAGAGGTAGCGGGATCGATGCCCGCATCCTCCACCA
OSS 761	tRNA Ala bottom	TGGTGGAGGATGCGGGCATCGATCCCGCTACCTCTCGCATGCTAAGCGAGCGCTCTACCATTTGAGCTAATCCCCCtatagtgagtcgtatta
OSS 762	tRNA Leu top	taatacgactcactataGTCAGTATGGCAGAGCGGTATAAGGCGGTGCGTTCAGGTCACAGTCTCCCCTGGAGGCGTGGGTTAGAATCCCACTCGTGACCCA
OSS 763	tRNA bottom	TGGGTCACGAGTGGGATTCTAACCCACGCCTCCAGGGGAGACTGTGACCTGAACGCACCGCCTTATACCGCTCTGCCATACTGACtatagtgagtcgtatta
