# Supplementary material for: DENR–MCTS1 heterodimerization and tRNA recruitment are required for translation reinitiation
Source: PLoS Biol. 2018 Jun 11;16(6):e2005160. doi: 10.1371/journal.pbio.2005160 (PMC6013234; doi:10.1371/journal.pbio.2005160)
Supplement: S1 Data — (XLSX) [file pbio.2005160.s012.xlsx]

## Sheet: Fig 2D
				rescues
		ctrl	stuORF	WT	RAA
FLUC	silacZ	21713	2731	15066	25686
	silacZ	18474	3268	13584	26464
	silacZ	21505	4635	18711	21581
	siDENR	44715	7077	39871	45211
	siDENR	44562	9437	32762	48391
	siDENR	58503	8815	42197	46070
RUC	silacZ	247044	29797	81579	418974
	silacZ	279687	37195	109597	401837
	silacZ	301668	41263	122165	370493
	siDENR	491749	13149	212493	345918
	siDENR	532376	27859	177008	341551
	siDENR	578329	35977	199227	332263
RLUC/FLUC	silacZ	11.3777	10.9107	5.41477	16.3114
	silacZ	15.1395	11.3816	8.06809	15.1843
	silacZ	14.0278	8.90248	6.52905	17.1676
	siDENR	10.9974	1.85799	5.32951	7.65119
	siDENR	11.9469	2.9521	5.40284	7.05815
	siDENR	9.88546	4.08134	4.72135	7.21213
averages	silacZ	13.515	10.3982	6.67064	16.2211
	siDENR	10.9432	2.96381	5.15124	7.30716
std dev	silacZ	1.93261	1.31659	1.33231	0.994712
	siDENR	1.03177	1.11172	0.374091	0.307728
normalize averages	silacZ	1	1	1	1
	siDENR	0.809711	0.28503	0.772225	0.450473
normalized std devs		0.142998	0.126617	0.199728	0.0613222
		0.0763424	0.106914	0.0560802	0.0189709

## Sheet: Fig 3E
				wt	F104D	A109D	F104A	A109L
		ctrl	stuORF	stuORF	stuORF	stuORF	stuORF	stuORF
FLUC	silacZ	7596	8040	1309	1751	3720	2948	1874
	silacZ	3325	6323	1657	1318	1102	4512	1384
	silacZ	7587	9748	998	734	2194	1469	2100
	silacZ	5464	8511	1036	1657	2496	3447	1233
	siMCTS1	16288	29749	6228	5078	8059	8040	9531
	siMCTS1	23107	20605	6172	7917	10966	7738	8757
	siMCTS1	23988	28752	6426	12988	9918	10154	12024
	siMCTS1	42359	22159	7313	9219	17745	9257	11883
RLUC	silacZ	49671	42102	11571	7068	4635	10785	6115
	silacZ	36005	33713	7247	7021	3230	15550	4918
	silacZ	37148	54453	7445	3890	7332	8379	8785
	silacZ	32429	27546	11070	5890	5860	18114	3966
	siMCTS1	112052	49728	27878	10853	7219	33618	11949
	siMCTS1	148471	38881	32068	20463	9408	31697	15390
	siMCTS1	182084	46529	31754	23619	9673	42722	14652
	siMCTS1	309794	55190	41625	20359	10589	32277	10966
				wt	F104D	A109D	F104A	A109L
		ctrl	stuORF	stuORF	stuORF	stuORF	stuORF	stuORF
RLUC/FLUC	silacZ	6.5391	5.23657	8.83957	4.03655	1.24597	3.65841	3.26307
	silacZ	10.8286	5.3318	4.37357	5.32701	2.93103	3.44637	3.55347
	silacZ	4.89627	5.58607	7.45992	5.29973	3.34184	5.70388	4.18333
	silacZ	5.93503	3.23652	10.6853	3.55462	2.34776	5.255	3.21655
	siMCTS1	6.87942	1.67159	4.47624	2.13726	0.895769	4.18134	1.2537
	siMCTS1	6.42537	1.88697	5.19572	2.58469	0.857924	4.09628	1.75745
	siMCTS1	7.59063	1.61829	4.94149	1.81852	0.975297	4.20741	1.21856
	siMCTS1	7.31353	2.49064	5.69192	2.20837	0.596731	3.48677	0.922831
average	silacZ	7.04974	4.84774	7.8396	4.55448	2.46665	4.51592	3.55411
	siMCTS1	7.05224	1.91687	5.07634	2.18721	0.831431	3.99295	1.28814
stdev	silacZ	2.60898	1.08423	2.66181	0.898179	0.910277	1.13089	0.445187
	siMCTS1	0.510219	0.399757	0.507116	0.31457	0.163934	0.340774	0.346281
normalized average	silacZ	1	1	1	1	1	1	1
	siMCTS1	1.00035	0.395415	0.647526	0.480234	0.337069	0.884195	0.362436
normalized stdev	silacZ	0.370082	0.223657	0.339534	0.197208	0.369034	0.250424	0.12526
	siMCTS1	0.0723742	0.0824626	0.0646864	0.0690683	0.06646	0.0754608	0.0974312

## Sheet: Fig S1G
Zn conc for DENR•MCTS1 (all 1.1 mg/mL)
	replicate 1	replicate 2	replicate 3	average	stdev
WT	20.473	19.0868	23.2455	20.9351	2.11751
C37Y	-3.09305	0.372549	2.45191	-0.08953	2.80121
C53A	19.0868	16.3143	22.5524	19.3178	3.12545
C34A,C37Y, C44A,C53A	7.99686	-1.70681	-4.47929	0.603589	6.55111
convert 1.1mg/mL DENR/MCTS1 to molarity
2.61905e-05	M
26.1905	µM
mol Zn/mol DENR•MCTS1
	average	stdev
WT	0.799339	0.0808505
C53A	0.737589	0.119335
C37Y	-0.00341842	0.106955
4Cmut	0.0230461	0.250133

## Sheet: Fig S5C
				resc WT	resc F104D	resc. A109D
		ctrl	stuORF	stuORF	stuORF	stuORF
FLUC	LacZ siRNA	9474	32999	13527	19232	13451
	LacZ siRNA	31725	30642	13404	21344	13338
	LacZ siRNA	44085	36129	17064	20463	11051
	LacZ siRNA	31697	33798	18559	31535	10362
	MCTS1 siRNA	31269	44715	15229	26426	13309
	MCTS1 siRNA	37376	38471	17320	31935	14576
	MCTS1 siRNA	19828	33570	23988	22472	16383
	MCTS1 siRNA	30452	33161	14520	20728	13319
RLUC	LacZ siRNA	31374	71204	52568	47281	41310
	LacZ siRNA	156138	57507	71291	48123	44525
	LacZ siRNA	174964	44458	60832	45963	37005
	LacZ siRNA	120183	48458	75824	46080	45774
	MCTS1 siRNA	155121	32391	44944	26455	19269
	MCTS1 siRNA	155516	30747	71858	30538	17215
	MCTS1 siRNA	118719	29664	82612	25155	18162
	MCTS1 siRNA	130907	26303	68839	26540	17745
				resc WT	resc F104D	resc. A109D
		ctrl	stuORF	stuORF	stuORF	stuORF
RLUC/FLUC	LacZ siRNA	3.31159	2.15776	3.88615	2.45845	3.07115
	LacZ siRNA	4.92161	1.87674	5.31864	2.25464	3.33821
	LacZ siRNA	3.96879	1.23054	3.56493	2.24615	3.34857
	LacZ siRNA	3.79162	1.43375	4.08556	1.46123	4.41749
	MCTS1 siRNA	4.96086	0.724388	2.95121	1.0011	1.44782
	MCTS1 siRNA	4.16085	0.799225	4.14885	0.956255	1.18105
	MCTS1 siRNA	5.98744	0.883646	3.44389	1.11939	1.10859
	MCTS1 siRNA	4.2988	0.793191	4.74098	1.28039	1.33231
averages	LacZ siRNA	3.9984	1.6747	4.21382	2.10512	3.54385
	MCTS1 siRNA	4.85199	0.800113	3.82123	1.08928	1.26744
std dev	LacZ siRNA	0.675193	0.420122	0.767135	0.440334	0.59641
	MCTS1 siRNA	0.833626	0.0652196	0.78583	0.144802	0.152141
normalized averages	LacZ siRNA	1	1	1	1	1
	MCTS1 siRNA	1.21348	0.477765	0.906833	0.517446	0.357645
normalized std dev	LacZ siRNA	0.168866	0.250864	0.182052	0.209173	0.168294
	MCTS1 siRNA	0.20849	0.0389441	0.186489	0.0687858	0.042931
